# Supplementary material for: The Relationship between Social Support and Mental Health Problems of Peri- and Postmenopausal Women during the SARS-CoV-2 Pandemic
Source: Int J Environ Res Public Health. 2023 Jan 31;20(3):2501. doi: 10.3390/ijerph20032501 (PMC9916386; doi:10.3390/ijerph20032501)
Supplement: Supplementary file 1 [file ijerph-20-02501-s001.zip]

Archive with 1 entries (1 files):
- ijerph-2111067-supplementary.pdf
